# Supplementary material for: Correlation of miR-24-3p and miR-595 expression with CCL3, CCL4, IL1-beta, TNFalphaIP3, and NF-kappaBIalpha genes in PBMCs of patients with coronary artery disease
Source: EXCLI J. 2022 Sep 8;21:1184–95. doi: 10.17179/excli2022-5266 (PMC9650696; doi:10.17179/excli2022-5266)
Supplement: Supplementary data [file EXCLI-21-1184-s-001.xlsx]

## Sheet: Raw data
Raw data: Detailed information of individual patients in the present study. BMI, body mass index; CPK-MB, Creatine phosphokinase-MB; CS, Cardiac stenosis; DBP, diastolic blood pressure; FBS, Fasting blood sugar; HDL, high density lipoprotein; LDL, low density lipoprotein; SBP, systolic blood pressure; TC, total cholesterol; TG, triglyceride
		Control	Age	BMI	Gender	SBP	DBP	FBS	TC	TG	HDL	LDL	CPK-MB	CS		Patient	Age	BMI	Gender	SBP	DBP	FBS	TC	TG	HDL	LDL	CPK-MB	CS
		1	86	31.18	Male	100	80	98	120	120	77	17	16	No		1	59	20.21	Male	100	80	95	189	162	32	125	12	One
		2	57	25.17	Male	100	80	104	124	105	76	20	13	No		2	56	21.48	Male	100	80	85	175	235	43	129	11	One
		3	68	27.8	Male	90	100	98	157	191	44	19	11	No		3	51	32.42	Male	108	70	88	169	133	28	139	16	Two
		4	60	25.68	Male	110	50	102	88	116	41	20	7	No		4	61	22.12	Female	110	80	78	199	245	41	41	10	Two
		5	73	27.14	Male	110	130	100	92	131	52	24	15	No		5	47	24.26	Male	110	80	79	220	159	47	100	54	Two
		6	67	28.83	Male	110	80	96	151	78	53	23	12	No		6	60	24.01	Female	110	70	99	148	121	36	104	20	Three
		7	50	27.03	Male	120	80	100	105	115	42	24	6	No		7	63	25.15	Male	110	80	95	146	168	49	45	8	Three
		8	69	25.08	Male	120	70	102	87	129	48	28	17	No		8	46	31.38	Male	110	70	91	137	78	50	45	18	One
		9	58	23.19	Male	110	60	105	217	384	87	32	6	No		9	52	24.73	Male	110	90	97	145	89	44	54	9	One
		10	62	21.09	Male	110	70	97	100	87	51	35	10	No		10	64	23.56	Female	115	80	102	154	121	40	51	19	One
		11	66	24.8	Male	110	80	101	155	123	50	36	10	No		11	47	26.17	Male	120	85	87	228	67	52	57	11	Three
		12	49	20.86	Male	120	80	103	180	116	53	37	15	No		12	49	24.27	Male	120	70	81	245	286	32	60	24	Three
		13	52	22.48	Male	120	70	92	107	135	52	33	17	No		13	61	25.26	Female	120	80	98	144	180	55	62	22	Three
		14	66	19.88	Male	120	70	96	152	81	57	41	7	No		14	56	29.31	Male	140	80	97	200	199	55	69	13	Two
		15	71	23.17	Male	110	80	98	96	117	66	43	9	No		15	58	21.59	Male	140	60	94	221	187	30	63	30	Two
		16	44	22.34	Male	110	70	86	191	112	74	44	11	No		16	59	21.42	Male	120	80	109	181	234	56	68	19	Two
		17	71	33.33	Male	120	80	105	112	95	68	47	13	No		17	69	21.15	Female	120	80	102	256	229	57	148	18	Three
		18	60	20.04	Male	120	85	101	175	70	54	54	8	No		18	54	19.55	Female	120	70	99	165	188	59	89	20	Three
		19	65	31.16	Female	120	80	92	131	82	55	51	12	No		19	41	23.34	Male	120	70	90	148	174	59	90	9	One
		20	72	29.48	Female	120	70	99	157	141	55	53	25	No		20	58	28.15	Female	120	60	97	155	195	59	94	38	One
		21	34	25.38	Female	125	80	97	109	133	56	55	6	No		21	64	31.52	Female	120	100	95	225	195	61	113	43	One
		22	64	22.52	Female	125	70	115	106	141	58	55	7	No		22	50	24.25	Female	120	60	110	257	184	62	95	41	Two
		23	35	26.13	Female	120	90	118	99	89	58	56	4	No		23	67	26.12	Female	125	80	108	245	161	62	96	25	Two
		24	64	21.97	Female	120	80	89	163	89	58	56	6	No		24	61	27.39	Female	125	80	111	233	177	62	97	7	Two
		25	52	22.14	Female	120	10	110	116	77	60	45	6	No		25	68	23.25	Female	125	80	94	205	235	63	101	29	One
		26	71	24.68	Female	120	70	97	177	73	64	30	12	No		26	38	24.31	Female	130	70	99	220	170	65	102	18	One
		27	32	23.37	Female	135	80	90	172	101	64	68	7	No		27	59	25.14	Female	130	60	95	189	198	65	102	16	One
		28	61	31.36	Female	120	75	100	152	99	65	75	11	No		28	71	26.18	Female	130	70	96	221	193	65	108	21	Three
		29	69	20.25	Female	120	80	97	146	220	66	31	8	No		29	69	21.3	Female	130	60	100	187	165	52	116	17	Three
		30	56	21.28	Female	140	80	105	135	116	69	49	9	No		30	77	29.19	Female	130	70	110	135	167	66	118	19	Three
		31	58	26.19	Female	150	70	110	162	129	70	30	8	No		31	51	24.3	Female	130	90	105	153	143	66	120	12	One
		32	60	22.79	Female	140	80	105	138	113	72	87	11	No		32	82	22.79	Male	130	60	108	148	182	67	126	18	One
		33	48	26.28	Female	140	80	95	139	149	71	29	10	No		33	70	22.31	Male	130	80	95	164	276	68	123	19	Two
		34	76	21.16	Female	150	60	92	145	89	74	35	7	No		34	65	22.19	Male	140	90	96	125	125	41	137	16	One
		35	56	28.99	Female	140	60	86	204	85	76	48	12	No		35	70	26.03	Female	130	90	93	179	399	40	140	26	Two
		36	59	26.12	Female	150	70	91	117	114	83	67	7	No		36	65	19.31	Male	130	60	88	170	160	32	148	39	Two
		37	73	25.19	Female	150	80	92	175	95	82	68	6	No		37	87	20.12	Male	130	90	104	168	147	28	155	18	Three
		38	68	24.84	Male	120	90	110	131	123	80	41	11	No		38	83	21.38	Male	140	70	95	120	195	38	167	13	Three
		39	69	25.43	Female	120	60	100	157	139	87	38	7	No		39	72	22.15	Male	180	70	92	220	172	35	186	12	Three
		40	65	25.88	Male	140	60	88	109	100	86	36	6	No		40	61	25	Female	120	80	78	115	120	55	68	19	One
		41	55	24.68	Male	135	70	90	106	205	77	40	15	No		41	48	25.8	Male	120	80	86	90	60	67	11	13	Two
		42	67	22.13	Female	150	60	105	99	104	76	43	6	No		42	66	24.16	Female	120	80	87	112	156	62	19	35	Two
		43	52	23.01	Female	110	70	95	120	84	89	48	13	No		43	66	22.04	Male	130	80	95	128	130	53	21	22	Two
		44	55	27.23	Male	90	60	89	125	102	85	45	10	No		44	49	18.75	Male	125	85	87	81	90	41	22	8	Two
		45	52	22.21	Male	110	70	99	130	110	83	35	9	No		45	57	29.71	Female	130	80	102	106	149	52	24	17	One
		46	61	26.92	Female	110	90	105	142	128	81	32	8	No		46	59	25.69	Female	120	70	98	80	127	30	25	10	Three
		47	69	20.13	Female	120	60	97	160	141	79	55	9	No		47	56	29.41	Male	130	80	91	105	137	50	28	14	One
		48	66	28.4	Female	120	80	71	127	122	46	17	6	No		48	63	27.3	Female	150	100	81	179	399	62	37	15	Two
		49	63	19.03	Female	110	70	93	128	116	46	19	13	No		49	62	22.31	Male	150	90	100	125	95	65	41	13	One
		50	50	28.04	Female	125	80	92	154	115	65	19	8	No		50	69	31.35	Male	120	70	74	124	139	52	44	52	Two
		51	32	23	Male	110	70	84	109	124	64	20	16	No		51	80	29.25	Female	130	80	78	122	103	57	44	21	One
		52	72	22.77	Female	120	70	92	96	110	74	23	10	No		52	51	27.34	Male	125	75	100	116	109	46	48	8	One
		53	53	20.7	Male	110	70	95	141	95	58	23	8	No		53	81	27.51	Female	120	90	82	132	105	62	49	17	Two
		54	69	27.01	Female	140	90	101	106	149	52	24	17	No		54	33	33.3	Female	120	80	69	133	120	59	50	9	Two
		55	35	27.06	Female	120	70	95	99	84	54	28	10	No		55	58	26.8	Male	120	80	88	156	245	56	51	19	One
		56	47	25.78	Female	140	80	110	105	120	82	33	6	No		56	72	24.84	Female	130	80	75	148	149	63	55	11	Three
		57	44	29.37	Female	125	75	94	116	75	66	35	11	No		57	52	41.41	Male	170	100	77	123	68	49	60	20	Two
		58	74	22.05	Female	120	70	73	117	134	55	35	4	No		58	52	22.48	Male	130	90	91	159	155	66	62	21	Two
		59	70	27.5	Female	150	80	88	157	197	81	37	6	No		59	53	24.67	Male	130	60	78	172	180	67	62	13	Two
		60	69	27.5	Male	120	80	76	112	125	50	37	6	No		60	63	21.54	Female	108	70	99	159	98	70	63	20	Three
		61	77	32.09	Female	140	130	97	146	137	24	41	15	No		61	74	26.78	Male	130	70	88	159	173	59	65	19	Three
		62	61	30	Male	150	10	94	152	302	49	43	7	No		62	62	21.6	Male	100	70	89	146	70	56	76	8	Three
		63	67	27.68	Male	120	80	91	146	240	54	44	10	No		63	44	29.16	Female	115	70	87	144	109	34	88	20	One
		64	44	28.48	Male	120	80	95	139	169	58	47	8	No		64	72	20.96	Male	110	60	88	200	220	66	90	7	One
		65	55	23.23	Female	120	80	89	124	102	54	50	9	No		65	63	25.12	Female	110	70	99	192	233	55	90	38	Three
		66	86	26.97	Male	120	100	77	120	122	45	51	18	No		66	72	24.09	Male	130	80	71	189	156	66	92	40	Three
		67	55	22.2	Male	120	80	92	138	103	66	51	11	No		67	53	25.63	Female	110	60	95	185	126	65	95	41	Three
		68	63	25.48	Male	100	70	95	131	82	60	55	10	No		68	72	27.24	Female	100	70	99	171	114	52	96	20	One
		69	58	24.07	Male	110	70	85	162	387	30	55	17	No		69	54	16.85	Male	130	60	101	189	184	55	97	7	Two
		70	78	23.72	Male	110	60	91	145	67	76	56	12	No		70	51	25.16	Male	110	70	77	180	160	47	101	8	One
		71	54	25.73	Male	120	80	86	135	146	50	56	7	No		71	74	20.88	Female	150	70	86	185	210	41	102	18	One
		72	36	26.9	Male	120	80	90	172	328	48	58	6	No		72	70	22.04	Female	120	80	93	208	188	68	102	10	Three
		73	60	24.8	Female	120	70	89	145	136	55	70	11	No		73	61	26.77	Male	130	70	105	208	173	71	102	21	Two
		74	63	24.09	Female	110	60	84	152	153	54	70	7	No		74	74	27.94	Female	140	80	97	198	252	32	116	15	Three
		75	61	19.2	Male	150	60	95	216	388	64	75	6	No		75	64	20.4	Female	160	90	89	211	173	59	117	10	Two
		76	62	20.24	Male	90	50	96	151	72	56	81	15	No		76	67	25.53	Male	180	100	99	165	61	33	120	12	Three
		77	58	25.19	Female	120	80	98	163	60	70	81	6	No		77	82	30.12	Female	140	80	101	196	162	43	121	8	One
		78	69	24.09	Male	110	70	72	157	100	53	84	8	No		78	62	24.65	Female	110	70	95	202	152	49	123	19	Two
		79	47	24.84	Male	150	90	87	191	171	70	87	10	No		79	68	19.15	Female	120	80	97	212	139	47	137	16	Two
		80	60	26.43	Male	135	85	97	175	73	71	89	9	No		80	72	18.87	Female	125	80	91	239	172	65	140	26	Three
		81	51	25.42	Male	110	60	70	204	235	58	99	8	No		81	59	24.03	Male	120	80	76	237	195	53	145	30	One
		82	47	27.89	Female	120	80	94	160	106	50	109	9	No		82	83	21.5	Male	120	80	84	263	226	72	146	18	Three
		83	74	24.1	Female	110	70	88	177	73	47	116	6	No		83	59	22.49	Male	110	60	68	252	157	61	160	12	Three
		84	73	25.08	Female	140	80	99	204	97	40	189	9	No		84	87	24.8	Female	130	80	73	208	100	12	176	12	Three
